# Supplementary material for: Sea-level rise and extreme Indian Ocean Dipole explain mangrove dieback in the Maldives
Source: Sci Rep. 2024 Nov 12;14:27012. doi: 10.1038/s41598-024-73776-z (PMC11557579; doi:10.1038/s41598-024-73776-z)
Supplement: Supplementary file 1 — Supplementary Information 1. [file 41598_2024_73776_MOESM1_ESM.xlsx]

## Sheet: NDVI
Island	Year	NDVI	SD	Min	Max
Neykurendhhoo	2014	0.837176	0.0251238	0.690867	0.892273
Neykurendhhoo	2015	0.852521	0.02898	0.665744	0.927063
Neykurendhhoo	2016	0.839231	0.0318911	0.625968	0.926252
Neykurendhhoo	2017	0.84689	0.0276512	0.69553	0.905696
Neykurendhhoo	2018	0.856553	0.0379402	0.677354	0.923297
Neykurendhhoo	2019	0.810967	0.0403585	0.63023	0.901202
Neykurendhhoo	2020	0.73368	0.118445	0.435808	0.913841
Neykurendhhoo	2021	0.653372	0.0984029	0.453545	0.85728
Neykurendhhoo	2022	0.629173	0.113246	0.423846	0.88824
Kelaa	2014	0.834734	0.0494366	0.647191	0.918836
Kelaa	2015	0.832512	0.0554466	0.691219	0.913476
Kelaa	2016	0.84103	0.916071	0.694297	0.0503686
Kelaa	2017	0.843744	0.0428644	0.718848	0.926308
Kelaa	2018	0.843397	0.0550244	0.725965	0.937399
Kelaa	2019	0.806467	0.0688927	0.664684	0.915278
Kelaa	2020	0.830925	0.0513283	0.711746	0.924089
Kelaa	2021	0.761416	0.0561442	0.556623	0.879268
Feydhoo	2014	0.891556	0.0151884	0.852161	0.930715
Feydhoo	2015	0.902508	0.0114104	0.87501	0.927436
Feydhoo	2016	0.900344	0.00987849	0.878048	0.921473
Feydhoo	2017	0.8999	0.0111625	0.87347	0.92674
Feydhoo	2018	0.90965	0.0148759	0.862984	0.934046
Feydhoo	2019	0.856536	0.029495	0.812687	0.905497
Feydhoo	2020	0.873583	0.0270825	0.817319	0.914085
Feydhoo	2021	0.684943	0.128821	0.456884	0.884847
Feydhoo	2022	0.697218	0.126062	0.46756	0.876871
Goidhoo	2014	0.821237	0.0523277	0.585366	0.907191
Goidhoo	2015	0.833397	0.0545671	0.672069	0.942903
Goidhoo	2016	0.790278	0.0653315	0.559462	0.91139
Goidhoo	2017	0.827967	0.0462042	0.651105	0.917523
Goidhoo	2018	0.817013	0.0710528	0.51055	0.931459
Goidhoo	2019	0.774397	0.0893893	0.479325	0.933017
Goidhoo	2020	0.796853	0.069461	0.502176	0.903739
Goidhoo	2021	0.695296	0.0816183	0.39801	0.851587
Goidhoo	2022	0.701184	0.0761052	0.411529	0.85904
Keylakunu	2014	0.88517	0.0135774	0.836261	0.905191
Keylakunu	2015	0.892359	0.0111829	0.863074	0.912454
Keylakunu	2016	0.909229	0.0147093	0.86142	0.92785
Keylakunu	2017	0.903968	0.0152791	0.847883	0.926044
Keylakunu	2018	0.903336	0.0158995	0.863431	0.931252
Keylakunu	2019	0.891451	0.0178412	0.849561	0.914069
Keylakunu	2020	0.892601	0.0153816	0.83576	0.921312
Keylakunu	2021	0.749225	0.0790246	0.609281	0.874569
Keylakunu	2022	0.699878	0.122271	0.525297	0.870224
Hoadehdhoo	2014	0.85481	0.0401102	0.791796	0.90163
Hoadehdhoo	2015	0.83577	0.0266401	0.794245	0.863382
Hoadehdhoo	2016	0.830543	0.0370832	0.781677	0.868899
Hoadehdhoo	2017	0.758073	0.0663145	0.636937	0.843394
Hoadehdhoo	2018	0.798178	0.0601062	0.698198	0.86983
Hoadehdhoo	2019	0.81499	0.0321004	0.767047	0.855346
Hoadehdhoo	2020	0.736295	0.0465356	0.681031	0.812499
Hoadehdhoo	2021	0.657194	0.104758	0.487588	0.746953
Hoadehdhoo	2022	0.580296	0.0790461	0.45286	0.685925

## Sheet: WOOD DATA
ID	Distance (mm)	Water Use Efficiency	δ13C (‰)
T0L	0	74.1951	-28.096
T0L	10	98.5444	-25.958
T0L	20	78.1087	-27.753
T0D2	0	79.3062	-27.648
T0D2	9	97.1351	-26.082
T0D2	27	110.169	-24.934
T0D2	43	72.3344	-28.259
T1L	0	95.5549	-26.221
T1L	8	90.7206	-26.646
T1L	19	55.7997	-29.705
T1D2	0	103.497	-25.522
T1D2	10	115.088	-24.5
T1D2	24	116.414	-24.383
T1D2	35	107.719	-25.15
T2L	0	74.4691	-28.072
T2L	6	79.7509	-27.609
T2L	18	64.885	-28.911
T2D2	0	96.7146	-26.119
T2D2	8	83.8429	-27.25
T2D2	17	84.8113	-27.165
T2D2	28	81.3584	-27.468

## Sheet: PB 210 DATA
Sample ID	Depth	Dry bulk density	Excess Pb-210		Inventory	Partial Inventory by total	Age Variation	Sedimentation rate	Age	Mass accumulation rate
	(cm)	DBD	Bq/kg	dpm/g	(dpm/cm2)	Ix/I	(years)	cm/year	year AD	g/cm2/year
DM 0-2.5	1.25	0.198337	93.2105	5.59263	1.38653	0.0658246	-2.18942	0.570926	2019.81	0.113236
DM 2.5-5	3.75	0.0853157	94.3249	5.6595	3.1972	0.151785	-5.29327	0.708447	2016.71	0.0604416
DM 5-7.5	6.25	0.157369	54.2875	3.25725	6.40089	0.303878	-11.6473	0.536607	2010.35	0.0844454
DM 7.5-10	8.75	0.142901	59.9822	3.59893	10.9009	0.517514	-23.4342	0.373386	1998.57	0.0533572
DM 10-15	12.5	0.253615	20.572	1.23432	14.814	0.703282	-39.0666	0.319966	1982.93	0.081148
DM 15-20	17.5	0.267888	11.3582	0.681494	18.0088	0.854956	-62.081	0.28189	1959.92	0.0755149
